# Supplementary material for: Alpha-ketoglutarate (AKG) lowers body weight and affects intestinal innate immunity through influencing intestinal microbiota
Source: Oncotarget. 2017 Apr 16;8(24):38184–92. doi: 10.18632/oncotarget.17132 (PMC5503525; doi:10.18632/oncotarget.17132)
Supplement: Supplementary file 1 [file oncotarget-08-38184-s001.xls]

## Sheet: Feces
phylum	class	order	family	genus	Control Group	AKG Group
Actinobacteria	Actinobacteria	Bifidobacteriales	Bifidobacteriaceae	Bifidobacterium	23	5
		Coriobacteriales	Coriobacteriaceae	Coriobacteriaceae_unclassified	4	22
				Enterorhabdus	6	8
Bacteroidetes	Bacteroidetes_unclassified	Bacteroidetes_unclassified	Bacteroidetes_unclassified	Bacteroidetes_unclassified	1	1
	Bacteroidia	Bacteroidales	Bacteroidaceae	Bacteroides	225	288
			Porphyromonadaceae	Butyricimonas	4	1
				Odoribacter	147	64
				Parabacteroides	79	61
			Prevotellaceae	Alloprevotella	234	254
				Prevotella	4	2
				Prevotellaceae_unclassified	4	2
				Prevotellaceae_uncultured	47	103
			Rikenellaceae	Alistipes	229	44
				RC9_gut_group	23	55
				Rikenella	147	29
			S24-7	S24-7_norank	5595	7902
Candidate_division_TM7	Candidate_division_TM7_Unknown_Class	Candidate_division_TM7_Unknown_Order	Candidate_division_TM7_Unknown_Family	Candidatus_Saccharimonas	176	170
Cyanobacteria	Cyanobacteria	Cyanobacteria_norank	Cyanobacteria_norank	Cyanobacteria_norank	0	0
		Gastranaerophilales	Gastranaerophilales_norank	Gastranaerophilales_norank	6	4
Deferribacteres	Deferribacteres	Deferribacterales	Deferribacteraceae	Mucispirillum	4	3
Firmicutes	Bacilli	Bacillales	Staphylococcaceae	Staphylococcus	1	5
		Lactobacillales	Lactobacillaceae	Lactobacillus	2109	2208
			Streptococcaceae	Streptococcus	2	2
	Clostridia	Clostridiales	Christensenellaceae	Christensenellaceae_uncultured	1	1
			Clostridiaceae_1	Candidatus_Arthromitus	1	8
				Clostridium_sensu_stricto_1	4	0
			Clostridiales_Family_XIII	Family_XIII_incertae_sedis	4	2
				Family_XIII_uncultured	8	7
			Clostridiales_unclassified	Clostridiales_unclassified	0	0
			Defluviitaleaceae	Defluviitaleaceae_incertae_sedis	1	1
				Defluviitaleaceae_uncultured	0	4
			Lachnospiraceae	Acetatifactor	2	0
				Blautia	824	223
				Coprococcus	64	45
				Lachnospiraceae_incertae_sedis	105	9
				Lachnospiraceae_unclassified	396	178
				Lachnospiraceae_uncultured	267	144
				Marvinbryantia	1	3
				Roseburia	88	22
			Peptococcaceae	Peptococcaceae_uncultured	34	10
			Peptostreptococcaceae	Peptostreptococcaceae_incertae_sedis	18	14
			Ruminococcaceae	Anaerofilum	0	0
				Anaerotruncus	123	41
				Intestinimonas	6	7
				Oscillibacter	35	21
				Ruminococcaceae_incertae_sedis	170	120
				Ruminococcaceae_unclassified	96	72
				Ruminococcaceae_uncultured	368	215
				Ruminococcus	6	10
				Sporobacter	4	2
			vadinBB60	vadinBB60_norank	8	1
	Erysipelotrichia	Erysipelotrichales	Erysipelotrichaceae	Allobaculum	53	153
				Erysipelotrichaceae_incertae_sedis	7	7
				Erysipelotrichaceae_norank	1	3
				Erysipelotrichaceae_unclassified	4	1
				Erysipelotrichaceae_uncultured	15	16
				Turicibacter	120	20
	Negativicutes	Selenomonadales	Veillonellaceae	Megasphaera	1	15
				Schwartzia	1	1
Proteobacteria	Betaproteobacteria	Burkholderiales	Alcaligenaceae	Parasutterella	53	58
	Deltaproteobacteria	Desulfovibrionales	Desulfovibrionaceae	Bilophila	3	5
				Desulfovibrio	138	111
	Epsilonproteobacteria	Campylobacterales	Helicobacteraceae	Helicobacter	476	48
	Gammaproteobacteria	Aeromonadales	Succinivibrionaceae	Succinivibrio	0	0
Spirochaetae	Spirochaetes	Spirochaetales	Spirochaetaceae	Treponema	12	0
Tenericutes	Mollicutes	Anaeroplasmatales	Anaeroplasmataceae	Anaeroplasma	2	1
		RF9	RF9_norank	RF9_norank	23	5
Verrucomicrobia	Verrucomicrobiae	Verrucomicrobiales	Verrucomicrobiaceae	Akkermansia	0	4
					12613	12841

## Sheet: Ileum
phylum	class	order	family	genus	Control Group	AKG Group
Actinobacteria	Actinobacteria	Bifidobacteriales	Bifidobacteriaceae	Bifidobacterium	0	0
		Coriobacteriales	Coriobacteriaceae	Coriobacteriaceae_unclassified	5	13
				Enterorhabdus	9	10
Bacteroidetes	Bacteroidetes_unclassified	Bacteroidetes_unclassified	Bacteroidetes_unclassified	Bacteroidetes_unclassified	0	0
	Bacteroidia	Bacteroidales	Bacteroidaceae	Bacteroides	0	0
			Porphyromonadaceae	Butyricimonas	0	0
				Odoribacter	0	0
				Parabacteroides	0	0
			Prevotellaceae	Alloprevotella	0	0
				Prevotella	0	0
				Prevotellaceae_unclassified	0	0
				Prevotellaceae_uncultured	0	0
			Rikenellaceae	Alistipes	0	0
				RC9_gut_group	0	0
				Rikenella	0	0
			S24-7	S24-7_norank	57	9
Candidate_division_TM7	Candidate_division_TM7_Unknown_Class	Candidate_division_TM7_Unknown_Order	Candidate_division_TM7_Unknown_Family	Candidatus_Saccharimonas	33	64
Cyanobacteria	Cyanobacteria	Cyanobacteria_norank	Cyanobacteria_norank	Cyanobacteria_norank	0	0
		Gastranaerophilales	Gastranaerophilales_norank	Gastranaerophilales_norank	0	0
Deferribacteres	Deferribacteres	Deferribacterales	Deferribacteraceae	Mucispirillum	0	0
Firmicutes	Bacilli	Bacillales	Staphylococcaceae	Staphylococcus	1	0
		Lactobacillales	Lactobacillaceae	Lactobacillus	12112	10995
			Streptococcaceae	Streptococcus	0	2
	Clostridia	Clostridiales	Christensenellaceae	Christensenellaceae_uncultured	0	0
			Clostridiaceae_1	Candidatus_Arthromitus	0	12
				Clostridium_sensu_stricto_1	0	0
			Clostridiales_Family_XIII	Family_XIII_incertae_sedis	0	0
				Family_XIII_uncultured	0	0
			Clostridiales_unclassified	Clostridiales_unclassified	0	0
			Defluviitaleaceae	Defluviitaleaceae_incertae_sedis	0	0
				Defluviitaleaceae_uncultured	0	0
			Lachnospiraceae	Acetatifactor	0	0
				Blautia	0	2
				Coprococcus	0	0
				Lachnospiraceae_incertae_sedis	0	0
				Lachnospiraceae_unclassified	0	0
				Lachnospiraceae_uncultured	0	0
				Marvinbryantia	0	0
				Roseburia	0	0
			Peptococcaceae	Peptococcaceae_uncultured	0	0
			Peptostreptococcaceae	Peptostreptococcaceae_incertae_sedis	14	39
			Ruminococcaceae	Anaerofilum	0	0
				Anaerotruncus	0	0
				Intestinimonas	0	0
				Oscillibacter	0	0
				Ruminococcaceae_incertae_sedis	4	3
				Ruminococcaceae_unclassified	0	0
				Ruminococcaceae_uncultured	1	1
				Ruminococcus	0	0
				Sporobacter	0	0
			vadinBB60	vadinBB60_norank	0	0
	Erysipelotrichia	Erysipelotrichales	Erysipelotrichaceae	Allobaculum	17	117
				Erysipelotrichaceae_incertae_sedis	0	0
				Erysipelotrichaceae_norank	0	0
				Erysipelotrichaceae_unclassified	0	0
				Erysipelotrichaceae_uncultured	0	0
				Turicibacter	5	3
	Negativicutes	Selenomonadales	Veillonellaceae	Megasphaera	0	0
				Schwartzia	0	0
Proteobacteria	Betaproteobacteria	Burkholderiales	Alcaligenaceae	Parasutterella	1	0
	Deltaproteobacteria	Desulfovibrionales	Desulfovibrionaceae	Bilophila	0	0
				Desulfovibrio	182	65
	Epsilonproteobacteria	Campylobacterales	Helicobacteraceae	Helicobacter	0	0
	Gammaproteobacteria	Aeromonadales	Succinivibrionaceae	Succinivibrio	0	0
Spirochaetae	Spirochaetes	Spirochaetales	Spirochaetaceae	Treponema	0	0
Tenericutes	Mollicutes	Anaeroplasmatales	Anaeroplasmataceae	Anaeroplasma	0	0
		RF9	RF9_norank	RF9_norank	1	0
Verrucomicrobia	Verrucomicrobiae	Verrucomicrobiales	Verrucomicrobiaceae	Akkermansia	0	2
					12442	11337
